# Supplementary material for: Preparation of Air Nanobubble-Laden Diesel
Source: Nanomaterials (Basel). 2025 Aug 25;15(17):1309. doi: 10.3390/nano15171309 (PMC12430541; doi:10.3390/nano15171309)
Supplement: Supplementary file 1 [file nanomaterials-15-01309-s001.zip]

Archive with 1 entries (1 files):
- nanomaterials-3748917-SI.pdf
